# Supplementary material for: Differential effects of HDAC8 targeting on Foxp3+ Tregs and effector T cells promote antitumor immunity
Source: JCI Insight. 2025 Dec 11;11(3):e186461. doi: 10.1172/jci.insight.186461 (PMC12892887; doi:10.1172/jci.insight.186461)
Supplement: Supporting data values [file jciinsight-11-186461-s050.xlsx]

## Sheet: Fig. 1
Fig 1a: Tumor growth in CD4-Cre (n=7) and HDAC8-/- (n=10) mice (Tumor volume(mm3)).
Days	CD4-Cre								HDAC8-/-
7	62.2	71.1	75.6	66.4	68	55.7	69.4		61.3	81.2	75.1	64.8	44.3	73.7	64.1	71.9	60.8	71.3
10	112.9	114.5	120.1	113.7	105.6	108.8	116.3		48.9	182.9	129.4	49.7	50.4	121.7	55.5	35.7	36.8	56.3
14	120.6	203	220.6	191.2	189.5	196.8	231.5		56.7	140.3	124.8	56.2	60.1	90.6	65.8	56.7	61.4	59.3
17	169.7	210.4	269.4	224.6	216.9	223.8	260.6		71.4	210.6	175.9	69.8	81.4	100.9	73.4	68.7	81.9	75.6
21	497.3	501.8	625.9	594.8	459.7	483.8	486.6		118.4	304.1	250.8	82.9	175.7	183.2	114.9	113.8	145.1	115.6
24	803.7	748.9	1302.5	1153.1	817.6	944.2	1103.7		251.7	316.2	378.4	197.9	241.1	200.4	190.3	199.8	236.4	266.6
Fig 1b: TC-1 tumor growth in immunocompetent C57BL/6 mice treated with control (diluted DMSO) or HDAC8i (OJ-1). (Tumor volume(mm3).
Days	DMSO										HDAC8i(OJ-1)
0	0	0	0	0	0	0	0	0	0	0	0	0	0	0	0	0	0	0	0	0
7	127	119	117	113	126	122	129	120	114	128	125	133	120	118	122	119	124	118	130	123
10	139	155	124	118	146	168	117	126	166	170	102	111	98	103	93	104	94	103	110	90
15	290	356	264	335	271	368	289	230	245	327	168	196	125	177	146	200	156	188	141	153
20	711	806	612	608	701	798	756	649	602	726	312	249	268	358	347	308	344	276	267	334
Fig 1c: TC-1 tumor growth in immunodeficient C57BL/6 mice treated with control (diluted DMSO) or HDAC8i (OJ-1). (Tumor volume(mm3).
Days	DMSO										HDAC8i(OJ-1)
0	0	0	0	0	0	0	0	0	0	0	0	0	0	0	0	0	0	0	0	0
7	178	180	152	205	146	190	169	177	183	156	155	187	193	148	167	180	162	153	170	166
10	294	301	261	203	277	259	376	236	304	279	255	204	402	314	276	294	322	288	267	201
15	549	603	594	411	449	562	517	503	426	407	379	456	528	536	435	467	520	467	487	538
20	762	867	903	1023	879	968	1002	1156	946	834	766	859	1126	1056	947	702	917	1035	801	788
Fig 1d: AE-17 tumor growth in immunocompetent C57BL/6 mice treated with control (diluted DMSO) or HDAC8i (OJ-1). (Tumor volume(mm3).
Days	DMSO										HDAC8i(OJ-1)
0	0	0	0	0	0	0	0	0	0	0	0	0	0	0	0	0	0	0	0	0
7	102.3	95.7	98.6	104	90.6	99.7	96.8	93.4	105.1	102.3	88.4	86.9	95.1	90.2	87.4	84.9	93.7	98.9	90.6	82.4
10	92.4	80.4	80.9	93.4	82.7	83.4	98.6	88.3	94.6	95.6	62.4	71.5	66.8	79.8	82.1	77.1	64.3	70	73.5	68.4
14	268.1	172.6	143.5	199.7	178.6	169.3	188.4	157.3	256.3	147.4	152.6	85.7	84.6	91.5	115.7	78.3	95.4	88.7	94.3	70.6
17	385.4	302.1	254.9	273.6	291.4	261.7	311.4	248.9	298.8	287.1	253.1	211.4	124.5	164.8	135.7	134.9	168.7	159.4	144.7	168.2
22	880.7	864.9	745.8	794.8	802.4	786.8	810.4	734.5	861.4	769.7	354.8	324.6	234.8	287.8	194.5	271	264.7	294.9	279.7	300.7
Fig 1e: AE-17 tumor growth in immunodeficient C57BL/6 mice treated with control (diluted DMSO) or HDAC8i (OJ-1). (Tumor volume(mm3).
Days	DMSO										HDAC8i(OJ-1)
0	0	0	0	0	0	0	0	0	0	0	0	0	0	0	0	0	0	0	0	0
7	88.7	112.4	90.4	98.3	87.4	102.3	105.4	108.6	98.4	96.7	112.4	107.3	96.4	87.6	99.3	95.4	106.4	105.7	103.7	96.8
9	200.4	161.4	182.7	111.5	164.7	173.6	189.4	192.7	106.5	184.2	223.4	215.8	204.6	182.7	199.6	178.4	194.8	189.3	182.4	180.6
11	468.3	481.4	400.3	487.6	394.6	203.1	372.5	410.6	403.1	295.4	415.8	301.9	369.7	208.3	349.7	332.9	369.8	388.3	257.4	399.7
14	773.5	681.4	600.4	521.5	463.7	690.4	612.3	604.1	586.4	599.7	633.8	648.9	534.7	483.9	467.1	574.3	450.7	569.5	601.3	586.7
16	1894.7	1983.7	1560.7	1300.4	1280.7	1881.4	1769.5	1942.5	1664.8	1783.9	1945.1	1904.9	1324.5	1420.6	1514.3	1406.8	1366.7	1697.8	1894.7	1731.4
Fig 1f: Flow cytometry analysis of TC-1 intratumoral infiltrating CD4+/CD8+ T cells in CD4-Cre(n=3) and HDAC8-/-(n=3) groups
	Tumor
Group	CD4-Cre			HDAC8-/-
Proportion of CD4+ T cells (%)	0.14	0.19	0.13	0.64	0.6	0.55
Proportion of CD8+ T cells (%)	0.32	0.37	0.3	0.94	0.8	0.78
Fig 1g: Flow cytometry was used to analyze IFN-γ expression by T cells in TC-1 tumors of CD4-Cre(n=3) and HDAC8-/-(n=3) mice
	Tumor
Group	CD4-Cre			HDAC8-/-
Proportion of IFN-γ in CD4+ T cells (%)	50.8	51.5	45.3	62.8	62.2	63.4
Proportion of IFN-γ in CD8+ T cells (%)	65.9	63.8	62.3	79.5	75.2	72.1
Fig 1h: Proportion of Tregs and CD8+ T cells in TC-1 tumors of mice treated with HDAC8i (OJ-1) 5 mg/kg/d via 14 d Alzet pumps
Group	DMSO			HDAC8i
CD4+Foxp3+ Treg	7.84	8.25	7.41	3.01	2.95	3.07
CD8+ T cells	24.3	24.8	23.7	51.8	53.1	47.3
Fig 1i: qRT-PCR analysis of TC1 tumor biopsies in CD4-Cre and HDAC8-/- mice.
	CD4							CD8							Foxp3							Granzyme B							IFN-γ
Group	CD4-Cre			HDAC8-/-				CD4-Cre			HDAC8-/-				CD4-Cre			HDAC8-/-				CD4-Cre			HDAC8-/-				CD4-Cre			HDAC8-/-
Relative expression (qPCR)	1.25	0.95	0.84	2.98	2.5	2.34		1.21	0.93	0.89	2.25	2.48	2.11		2.89	3.44	4.01	1.38	1.11	0.86		1.01	0.82	1.46	4.41	4.02	4.92		1.02	1.47	0.74	3.75	3.98	3.51
Fig 1j: qRT-PCR analysis of TC1 tumor biopsies in DMSO and HDAC8i (OJ-1) treated mice.
	CD4							CD8							Foxp3							Granzyme B							IFN-γ
Group	CD4-Cre			HDAC8-/-				CD4-Cre			HDAC8-/-				CD4-Cre			HDAC8-/-				CD4-Cre			HDAC8-/-				CD4-Cre			HDAC8-/-
Relative expression (qPCR)	1.22	1.45	0.61	12.11	14.33	9.84		1.03	1.21	0.9	7.48	8.02	7.01		15.88	16.59	15.01	1.01	2.13	0.47		0.98	1.24	0.86	3.44	4.1	3.08		1.02	0.87	1.19	4.95	4.52	5.31

## Sheet: Fig. 2
Fig 2a: Tumor/body weight ratios of DMSO(n=6) and HDAC8i mice(n=8) at 21 days
Group	DMSO						HDAC8i
Tumor/body(%)	4.57	3.51	5.3	5.97	3.62	2.93	3.27	4.08	2.53	3.89	0.61	3.16	2.6	2.06
Fig 2b: Flow cytometry was used to analyze the expression of CD4+ T cells, CD8+ T cells and Treg cells in HCC tumors 10 days after implantation of H22 cells(n=3)
	Tumor
Group	DMSO			HDAC8i
Proportion of CD4+ T cells (%)	25.2	19.6	22.6	18.9	16.4	22.9
Proportion of CD8+ T cells (%)	11.1	10.3	10.6	16.8	23.4	18.1
Proportion of CD4+CD25+ T cells (%)	12.4	9.98	5.32	6.07	4.74	4.92
Proportion of CD4+Foxp3+ T cells (%)	19	18.5	21.6	20.3	27.3	24.7
Fig 2c: Flow cytometry was used to analyze the expression of CD4+ T cells, CD8+ T cells and Treg cells in HCC tumors 21 days after implantation of H22 cells(n=3)
	Tumor
Group	DMSO			HDAC8i
Proportion of CD4+ T cells (%)	7.82	2.26	18.5	12.8	21.6	13.3
Proportion of CD8+ T cells (%)	17.3	19.1	15.2	20.7	21.3	22.5
Proportion of CD4+CD25+ T cells (%)	32.1	34.4	19.1	36.6	34.9	31.2
Proportion of CD4+Foxp3+ T cells (%)	26.8	31.2	28.1	22.9	34.7	45.5

## Sheet: Fig. 3
Fig 3a: Flow cytometry was used to analyze the expression of Ki-67, IL-2and IFN-γ in HCC tumors 10 days after implantation of H22 cells(n=3)
	Tumor
Group	DMSO			HDAC8i
Proportion of Ki-67 in CD4+ T cells (%)	60.1	58.7	65.6	74	51.9	54.3
Proportion of Ki-67 in CD8+ T cells (%)	56.2	48.1	71.9	42.1	26.7	28.4
Proportion of IL-2 in CD4+ T cells (%)	0.61	1.48	2.06	0.46	1.06	0.76
Proportion of IL-2 in CD8+ T cells (%)	1.78	2.97	3.95	1.82	2.48	2.74
Proportion of IFN-γ in CD4+ T cells (%)	7.26	5.52	9.8	5.07	2.75	4.2
Proportion of IFN-γ in CD8+ T cells (%)	0.98	1.46	1.4	0.37	1.58	0.49
Fig 3b: Flow cytometry was used to analyze the expression of Ki-67, IL-2and IFN-γ in HCC tumors 21 days after implantation of H22 cells(n=3)
	Tumor
Group	DMSO			HDAC8i
Proportion of Ki-67 in CD4+ T cells (%)	48.8	37.5	50	56.2	62.5	63.6
Proportion of Ki-67 in CD8+ T cells (%)	59.3	53.8	50	64.9	92.3	78.1
Proportion of IL-2 in CD4+ T cells (%)	25.5	32.6	25	34.1	54.2	46
Proportion of IL-2 in CD8+ T cells (%)	11.2	16.2	19.9	14.4	18.3	18.5
Proportion of IFN-γ in CD4+ T cells (%)	13	14.7	13.5	24.2	42.4	32
Proportion of IFN-γ in CD8+ T cells (%)	7.17	13.4	9.18	5.44	7.76	8.87

## Sheet: Fig. 4
Fig 4a: CFSE-labeled splenocytes and lymph node cells (CD4-Cre and HDAC8-/- mice) were adoptively transferred into B6D2F1/J mice recipients (allogeneic reactions, Parent->F1).
	CD4+CD25+						CD8+CD25+
Group	CD4-Cre			HDAC8-/-			CD4-Cre			HDAC8-/-
Proportion of T cells (%)	15.2	14.5	15.8	10	9.6	9.29	8.45	6.76	8.71	22.8	15.7	14.9
Fig 4b: CFSE-labeled splenocytes and lymph node cells (CD4-Cre and HDAC8-/- mice) were adoptively transferred into B6D2F1/J mice recipients (allogeneic reactions, Parent->F1).
	CD4						CD8
Group	CD4-Cre			HDAC8-/-			CD4-Cre			HDAC8-/-
Proportion of T cells (%)	74.3	72.5	73	88.6	84.4	86.2	47.7	49.8	47.3	75.7	69.6	68.8
Fig 4c: CFSE-labeled splenocytes and lymph node cells (CD4-Cre and HDAC8-/- mice) were adoptively transferred into B6D2F1/J mice recipients (allogeneic reactions, Parent->F1).
	Fresh						PMA/ion 4h
Group	CD4-Cre			HDAC8-/-			CD4-Cre			HDAC8-/-
Proportion of IL-2 (%)	2.92	2.79	1.98	4.31	4	5.07	36	38.9	34.8	39.9	33.3	39.6
Fig 4d: Flow cytometry was used to analysis IFN-γ using pooled (4 mice/group) Tregs and Teff cells from lymph nodes and spleens of CD4-Cre and HDAC8-/- mice, as indicated (CD3/CD28 stimulation 24h, PMA/Ionomycin 4h).
	Treg						Teff
Group	CD4-Cre			HDAC8-/-			CD4-Cre			HDAC8-/-
Proportion of IL-2 (%)	6.98	8.23	14	40.9	43.6	32.2	8.72	10.2	11.2	36.2	36.5	30.8
Fig 4e: Flow cytometry was used to analysis IFN-γ using pooled (4 mice/group) CD8+ T cells from lymph nodes and spleens of CD4-Cre and HDAC8-/- mice, as indicated (CD3/CD28 stimulation 24h, PMA/Ionomycin 4h).
Group	CD4-Cre						HDAC8-/-
Proportion of IFN-γ (%)	41.5		42.4		42.5		63.2		63.6		65.1

## Sheet: Fig. 5
Fig.5a: Treg suppression assays using pooled Tregs and Teff cells from lymph nodes and spleens of mice (CD4-Cre and HDAC8-/-), as indicated
	CD4-Cre			HDAC8-/-
0:1	87.2	84.5	80.6	85.6	82.3	79.4
1:8	59.1	52.5	47.3	55.6	51.9	48.7
1:4	40.3	39.4	38.7	46.9	44.3	43.8
1:2	25.4	24.3	23.5	31.1	30.4	29.2
1:1	14.6	14.3	13.2	17.6	16.2	16.1
Fig.5b: Treg suppression assays using pooled Tregs and Teff cells from lymph nodes and spleens of treated mice (DMSO and HDAC8i, OJ-1), as indicated.
	DMSO			HDAC8i
0:1	99	97	96	99	98	96
1:8	97	94	92	98	97	94
1:4	88	86	84	97	95	92
1:2	81	78	75	94	93	90
1:1	54	47	41	93	90	85
Fig.5c: Treg suppression assays using pooled Tregs and Teff cells from lymph nodes and spleens of treated mice (DMSO and HDAC8i, PCI-34051), as indicated.
	DMSO			HDAC8i
0:1	99	98	97	98	99	96
1:8	98	96	94	98	97	95
1:4	88	86	84	93	92	90
1:2	77	74	70	88	85	83
1:1	40	38	35	50	47	45
Fig.5e: Immunodeficient Rag1-/- mice were injected with conventional T-effector (Teff) cells ± Tregs and treated with HDAC8i (OJI-1) using 5 mg/kg/d, i.p. for 7 days
	Teff-DMSO			Teff-HDAC8i			Treg-DMOS			Treg-HDAC8i
Lymph nodes	89260	96438	82667	76448	70687	83115	15364	11286	8227	64014	70156	76289
Spleen	63448	70359	77214	67225	60853	53884	4469	8549	12350	60114	66587	69146

## Sheet: Fig. 6
Fig. 6a: The stability of Foxp3 in lymph nodes and spleen was analyzed by flow cytometry 10 days after CD4-Cre and HDAC8-/- Tregs cells were injected into immunodeficient Rag1-/-mice.
	CD4-Cre			HDAC8-/-
LN	69.9	69.9	58.9	54.6	47.9	47.3
SP	46	41.2	42.3	37	33.1	32.1
Fig. 6b: Flow cytometry was used to analyze Foxp3 within pooled Treg cells from lymph nodes and spleens of CD4-Cre and HDAC8-/- mice, as indicated (CD3/CD28 stimulation 24 h).
	0 h			24 h
CD4-Cre	85.1	83.4	90.12	74.9	77.01	69.4
HDAC8-/-	87.9	92.11	85.2	52.1	45.4	53.6
Fig.6c: Western blot analysis of Foxp3 in CD4-Cre and HDAC8-/- Treg were stimulated with anti-CD3+ anti-CD28+ beads (1:1) for indicated time
		0'			10'			30'			60'
Foxp3	CD4-Cre	0.92	1	1.13	0.86	0.93	1.23	0.79	0.84	0.98	0.48	0.6	0.77
	HDAC8-/-	0.42	0.55	0.61	0.58	0.67	0.73	0.48	0.64	0.69	0.37	0.48	0.59
Fig.6d: qRT-PCR analysis of Foxp3-mRNA in CD4-Cre and HDAC8-/- Teff/Treg were stimulated with anti-CD3+ anti-CD28+ beads (1:1) for indicated time
		Teff			Teff (24h)			Treg			Treg (24h)
Foxp3-mRNA	CD4-Cre	1	1.1406	1.181	2.1232	2.0511	2.0787	56.4288	65.5689	66.8181	59.8461	59.7327	73.0923
	HDAC8-/-	2.2418	2.8078	1.9692	1.9768	1.9484	1.9171	41.2489	43.6679	49.8732	57.1873	55.1631	56.0817

## Sheet: Fig. 7
	Fig.7a: Western blot analysis was used to detect the expression of Socs3 in Teff and Tregs.
		CD4-Cre			HDAC8-/-
	Teff	0.9	1.06	1.1	0.89	1.21	1.03
	Treg	0.91	1.03	1.12	4.31	5.03	3.88
	Fig.7b: qRT-PCR analysis was used to detect the expression of Socs3 in Teff and Tregs.
		CD4-Cre			HADC8-/-
	Teff	1.3	1	0.8	0.9	1.1	0.8
	Treg	1.1	0.8	0.98	3.5	4.3	4.8
	Fig.7c: Western blot analysis was used to detect the expression of Ace-SMC3 in Teff and Tregs.
		CD4-Cre			HADC8-/-
	Teff	0.96	1	1.04	3.02	2.75	2.55
	Treg	0.95	1	1.05	2.75	3.02	3.58
	Fig.7d: Western blot analysis of CD4-Cre Teff/Tregs and HDAC8-/- Teff/Tregs were stimulated with anti-CD3 + anti-CD28 beads (1:1) for indicated time.
		0'			10'			30'			60'
	Teff	0.94	1	1.06	11.66	9.02	13.44	14.78	16.49	11.52	2.03	3.25	1.56
	Treg	0.95	1	1.05	0.33	0.34	0.545	0.12	0.26	0.11	0.12	0.19	0.09
Fig.7e: Western blot analysis of CD4-Cre Teff and HDAC8-/- Teff were stimulated with anti-CD3 + anti-CD28 beads (1:1) for indicated time.
		0'			10'			30'			60'
p-p38/MAPK	CD4-Cre	0.94	1	1.06	0.56	0.87139	0.95	1.02	1.2447	1.45	7.35	6.27171	5.03
	HDAC8-/-	1.98	2.47305	2.87	2.89	3.05757	3.32	3.56	3.76253	4.03	5.25	4.01041	3.26
p-ERK	CD4-Cre	1	0.9	1.1	0.46071	0.4	0.5	0.19827	0.11	0.23	0.32132	0.25	0.36
	HDAC8-/-	0.49976	0.57	0.41	0.52086	0.5	0.63	0.51668	0.68	0.45	0.55741	0.49	0.69
p-AKT	CD4-Cre	0.95	1	1.06	0.78	0.92217	1.02	3.02	1.57703	1.03	6.59	9.04731	10.32
	HDAC8-/-	1.03	0.8509	0.75	1.01	1.35462	1.44	2.01	3.0315	4.2	6.03	7.48563	8.59
p-Zap70	CD4-Cre	0.93	1	1.12	0.76	0.59166	0.49	0.55	0.31331	0.23	0.61	0.70025	0.86
	HDAC8-/-	0.95	0.73831	0.64	1.03	0.85223	0.64	0.52	0.70091	0.89	0.79	0.68796	0.51
p-SLP76	CD4-Cre	0.94	1	1.16	0.75	0.93236	1.13	2.03	3.76004	4.37	14.03	17.0074	19.6
	HDAC8-/-	1.02	1.90424	2.3	1.05	2.15867	3.56	5.03	7.77779	8.49	16.33	18.4985	20.35
Fig.7f: Western blot analysis of CD4-Cre Tregs and HDAC8-/- Tregs were stimulated with anti-CD3 + anti-CD28 beads (1:1) for indicated time.
		0'			10'			30'			60'
p-p38/MAPK	CD4-Cre	0.91	1	1.13	0.91	1.23023	1.32	0.89	0.76014	0.62	1.36	0.92922	0.62
	HDAC8-/-	0.45	0.18902	0.21	0.78	0.56794	0.51	0.52	0.60519	0.79	0.26	0.35819	0.66
p-ERK	CD4-Cre	0.95	1	1.06	1.02	1.17458	1.35	1.03	1.22415	1.45	0.84	0.91519	1.13
	HDAC8-/-	0.25	0.33153	0.53	0.78	0.98845	1.22	0.52	0.63918	0.77	0.23	0.33273	0.45
p-AKT	CD4-Cre	0.93	1	1.11	23.68	27.1034	32.01	18.59	21.4482	25.13	17.89	19.9241	22.35
	HDAC8-/-	0.21	0.33386	0.53	1.03	1.52981	3.02	10.25	13.7887	16.3	10.29	12.7068	14.36
p-Zap70	CD4-Cre	0.96	1	1.06	24.56	27.4891	31.02	45.3	30.1665	28.9	40.26	48.0627	58.91
	HDAC8-/-	0.41	0.53431	0.65	3.01	5.69849	7.89	49.32	64.1379	70.2	41.29	51.6493	60.33
p-SLP76	CD4-Cre	0.97	1	1.05	0.68	0.81816	0.96	0.64	0.71378	0.92	1.26	1.89764	2.68
	HDAC8-/-	0.11	0.18816	0.29	0.47	0.56191	0.66	1.01	1.49073	1.52	0.95	1.00105	1.58

## Sheet: Fig. 8
Fig.8a: ChIP-PCR analysis of HDAC8 immunoprecipitation in Tregs and Teff cells.
		IgG			HDAC8-IP
Fas	Teff	1.49	1	0.79	25.58	17.49	20.04
	Treg	1.59	0.69	1	29.78	16.98	21.58
FasL	Teff	1.48	1	0.87	9.87	15.12	12.99
	Treg	1.46	0.79	1	11.48	18.06	7.44
IL-2	Teff	1.58	0.97	2.06	44.67	39.81	56.91
	Treg	1.28	1	0.79	59.87	75.61	66.45
IL-6	Teff	1.2333	1	1.2199	29.9293	33.6998	43.5461
	Treg	3.2801	1	5.1494	778.894	348.652	529.309
IL-17	Teff	1	1.7	1.3232	553.707	599.549	601.142
	Treg	1	0.4887	0.439	1357.33	1353.66	1381.96
Fig.8b: qRT-PCR analysis of Fas, Fasl, IL-2, IL-6 and IL-17f in Tregs and Teff cells from lymph nodes and spleens of CD4-Cre and HDAC8-/- mice.
		CD4-Cre			HDAC8-/-
Fas	Teff	0.93	1	1.01	11.32	9.9	8.22
	Treg	1.03	1	0.9	4.88	5.13	5.58
FasL	Teff	0.89	1	1.23	11.38	9.34	6.18
	Treg	1.06	1	0.81	4.96	5.06	6.31
IL-2	Teff	0.87	1	1.8	36.29	40.89	16.6
	Treg	2.03	0.75	1	12.8	33.64	27.62
IL-6	Teff	0.48	1	2.16	7.91	4.66	1.81
	Treg	1.04	1	0.73	4.48	3.22	3.67
IL-17f	Teff	0.92	1	0.54	1.17	1.75	3.72
	Treg	1.26	1	0.37	1.6	1.69	4.03
Fig.8c: ChIP-PCR analysis of H3K27ac immunoprecipitation in Tregs and Teff cells from lymph nodes and spleens of CD4-Cre and HDAC8-/- mice.
		Teff cells						Treg cells
		IgG-CHIP			H3K27ac-CHIP			IgG-CHIP			H3K27ac-CHIP
Fas	CD4-Cre	0.0098	0.0115	0.00538	0.0254	0.00889	0.0178	0.005589	0.01225	0.009735	0.008839	0.0241	0.01136
	HDC8-/-	0.00547	0.00937	0.01152	0.03594	0.04428	0.03001	0.009935	0.01002	0.006874	0.05021	0.03528	0.05502
FasL	CD4-Cre	0.011	0.00817	0.00693	0.02034	0.01421	0.01586	0.00114	0.00305	0.00482	0.00937	0.00691	0.01027
	HDC8-/-	0.00547	0.00691	0.01025	0.04803	0.05514	0.04017	0.00664	0.00872	0.00296	0.0221	0.0314	0.03915
IL-2	CD4-Cre	0.0059	0.0041	0.0061	0.0111	0.0088	0.0097	0.0091	0.0083	0.0063	0.027	0.0106	0.0127
	HDC8-/-	0.003	0.0032	0.0015	0.0188	0.0189	0.0225	0.0056	0.0032	0.0036	0.0413	0.0399	0.0431
IL-6	CD4-Cre	0.0073	0.0044	0.0028	0.0096	0.0131	0.0107	0.0021	0.0022	0.0022	0.0071	0.0065	0.005
	HDC8-/-	0.0028	0.0063	0.0044	0.0285	0.0246	0.0233	0.0024	0.0013	0.004	0.0141	0.0147	0.018

## Sheet: Fig. S1
Fig S1d: Immunohistochemical analysis of HDAC8 in HCC and peri-cancerous tissues.
	NC			HCC
Relative IOD of HDAC8	1.3	0.88	1.02	2.8	3.66	4.05

## Sheet: Fig. S3
Fig. S3: Conditional knockout of HDAC8 has negligible effects on T cell development.
	Lymph nodes						Spleen						Thymus
Group	CD4-Cre			HDAC8-/-			CD4-Cre			HDAC8-/-			CD4-Cre			HDAC8-/-
CD4+ T cells (%)	21	20.3	20.4	25.8	26.5	30	11.8	13.3	12.6	15.5	14.1	15.7	21.2	14.4	20.6	20.6	24.1	22.2
CD8+ T cells (%)	31.6	26.5	29.2	25.5	21.7	22.2	12.1	11.6	11.7	9.18	8.38	8.18	4.74	2.38	4.29	5.12	5.99	5.12
CD4+CD25+ T cells (%)	12.6	11.1	9.28	11.4	9.82	11.2	11.2	9.17	9.36	11	10.3	10.1	2.96	1.46	3.94	1.87	2.51	2.68
CD4+Foxp3+ T cells (%)	12.6	11.1	9.77	11.9	10.6	11.5	13.9	13.9	11.5	13.5	11.6	11.2	2.59	1.63	3.3	2.32	3.24	2.29
Foxp3+Ki-67+ (%)	12	18.9	20.6	22.4	19.2	29.3	15.7	16.3	11.1	14.4	9.26	14	13.6	6.67	19.2	10.5	7.69	10
CD4+Ki-67+ (%)	11.8	11.3	9.67	11.5	12.1	14	13.6	17.2	12.4	12.6	15.1	13.9	56.2	44.6	54.9	47.1	46	43.8
CD8+Ki-67+ (%)	6.67	7.23	8.29	4.91	7.02	5.91	6.66	9.87	8.65	8.89	11.2	6.59	11.4	20.7	22.1	4.89	15	13.9
CD4+CD69+ (%)	11.6	12	11.5	14.2	12.6	13	9.57	14.1	7.82	11.6	9.38	7.98	79.3	77.6	78.4	75.3	75.6	73.1
CD8+CD69+ (%)	9.76	10.3	9.08	9.1	8.76	9.28	3.33	3.46	2.83	7.2	8	5.79	38.7	30.4	34.5	35.5	36.6	37.1
CD4+CD44+CD62L- (%)	6.02	5.95	6.14	6.92	5.8	6.29	21.3	25.9	20.8	23.6	20.3	19.5	3.65	5.13	5.62	5.44	4.96	6.11
CD8+CD44+CD62L- (%)	3.96	3.99	5.02	3.46	5.22	4.45	10	12.1	12.4	12.1	17	14.6	5.72	6.16	9.17	4.13	3.01	4.68

[truncated: 13 more sheets: Fig. S4, Fig. S5, Fig. S6, Fig. S7, Fig. S8, Fig. S9, Fig. S10, Fig. S11, Fig. S13, Fig. S15, Fig. S16, Fig. S17, Fig. S21]
